# Supplementary material for: Hepatocellular carcinoma patients serum modulates the regenerative capacities of adipose mesenchymal stromal cells
Source: Heliyon. 2024 Feb 1;10(3):e24794. doi: 10.1016/j.heliyon.2024.e24794 (PMC10850426; doi:10.1016/j.heliyon.2024.e24794)
Supplement: Multimedia component 1 [file mmc1.xlsx]

## Sheet: Dataset 1
ENTREZID	SYMBOL
1636	ACE
79924	ADM2
174	AFP
197	AHSG
9255	AIMP1
284	ANGPT1
285	ANGPT2
9068	ANGPTL1
51129	ANGPTL4
302	ANXA2
325	APCS
346	APOC4
350	APOH
8455	ATRN
632	BGLAP
652	BMP4
685	BTC
114899	C1QTNF3
83643	CCDC3
6360	CCL16
6364	CCL20
6351	CCL4
6352	CCL5
81494	CFHR5
5199	CFP
1116	CHI3L1
51192	CKLF
7123	CLEC3B
1314	COPA
1361	CPB2
10404	CPQ
79174	CRELD2
10491	CRTAP
1440	CSF3
1509	CTSD
51596	CUTA
3627	CXCL10
6373	CXCL11
6374	CXCL5
3576	CXCL8
4283	CXCL9
10085	EDIL3
1942	EFNA1
1956	EGFR
1991	ELANE
955	ENTPD6
2056	EPO
64167	ERAP2
11082	ESM1
2162	F13A1
2152	F3
2153	F5
2155	F7
2158	F9
54097	FAM3B
2191	FAP
355	FAS
8547	FCN3
26998	FETUB
9965	FGF19
2335	FN1
11167	FSTL1
51083	GAL
2621	GAS6
2688	GH1
2690	GHR
2821	GPI
2878	GPX3
2882	GPX7
2896	GRN
2934	GSN
1839	HBEGF
3082	HGF
3135	HLA-G
3240	HP
3250	HPR
3263	HPX
3375	IAPP
3439	IFNA1
3440	IFNA2
3455	IFNAR2
3458	IFNG
3479	IGF1
3481	IGF2
3484	IGFBP1
3485	IGFBP2
3486	IGFBP3
3488	IGFBP5
3490	IGFBP7
3586	IL10
3589	IL11
3600	IL15
53342	IL17D
3606	IL18
3557	IL1RN
59067	IL21
11009	IL24
246778	IL27
9235	IL32
3566	IL4R
3569	IL6
3574	IL7
9636	ISG15
83700	JAM3
3827	KNG1
3929	LBP
3952	LEP
3958	LGALS3
3965	LGALS9
4023	LPL
4069	LYZ
4153	MBL2
4192	MDK
4233	MET
4256	MGP
4318	MMP9
4856	NOV
10577	NPC2
4925	NUCB2
5154	PDGFA
5155	PDGFB
56034	PDGFC
80310	PDGFD
5228	PGF
5327	PLAT
5328	PLAU
5340	PLG
5444	PON1
5445	PON2
5478	PPIA
5479	PPIB
84432	PROK1
5764	PTN
5950	RBP4
5972	REN
6037	RNASE3
6291	SAA4
6447	SCG5
59342	SCPEP1
6382	SDC1
462	SERPINC1
5054	SERPINE1
5345	SERPINF2
6590	SLPI
6678	SPARC
6695	SPOCK1
10417	SPON2
6696	SPP1
6750	SST
7037	TFRC
7039	TGFA
7040	TGFB1
7042	TGFB2
7045	TGFBI
7076	TIMP1
8771	TNFRSF6B
8600	TNFSF11
8740	TNFSF14
9966	TNFSF15
27433	TOR2A
7252	TSHB
85480	TSLP
7349	UCN
79805	VASH2
1462	VCAN
7424	VEGFC
7450	VWF
6375	XCL1
64132	XYLT2
8754	ADAM9
79794	C12orf49
728568	C12orf73
60686	C14orf93
205327	C2orf69
960	CD44
2065	ERBB3
83989	FAM172A
9703	KIAA0100
80741	LY6G5C
5034	P4HB
89932	PAPLN
5157	PDGFRL
8985	PLOD3
5728	PTEN
6051	RNPEP
84651	SPINK7
136853	SSC4D
57045	TWSG1
114990	VASN
1	A1BG
173	AFM
183	AGT
213	ALB
259	AMBP
283	ANG
27329	ANGPTL3
55908	ANGPTL8
335	APOA1
336	APOA2
337	APOA4
116519	APOA5
338	APOB
341	APOC1
344	APOC2
345	APOC3
348	APOE
319	APOF
55937	APOM
420	ART4
563	AZGP1
590	BCHE
717	C2
718	C3
720	C4A
721	C4B
722	C4BPA
725	C4BPB
727	C5
729	C6
731	C8A
732	C8B
733	C8G
735	C9
6359	CCL15
6370	CCL25
922	CD5L
629	CFB
3075	CFH
3078	CFHR1
3080	CFHR2
10878	CFHR3
10877	CFHR4
78989	COLEC11
1356	CP
1369	CPN1
1370	CPN2
1401	CRP
2159	F10
2160	F11
2161	F12
2165	F13B
2147	F2
2220	FCN2
2243	FGA
2244	FGB
26291	FGF21
2266	FGG
2267	FGL1
2638	GC
2822	GPLD1
2981	GUCA2B
3026	HABP2
57817	HAMP
3083	HGFAC
3273	HRG
3373	HYAL1
3483	IGFALS
3626	INHBC
83729	INHBE
3697	ITIH1
3698	ITIH2
3699	ITIH3
3700	ITIH4
3818	KLKB1
116842	LEAP2
3950	LECT2
3953	LEPR
3990	LIPC
4018	LPA
116844	LRG1
5648	MASP1
10747	MASP2
170392	OIT3
5004	ORM1
5005	ORM2
114770	PGLYRP2
84647	PLA2G12B
5446	PON3
5624	PROC
8858	PROZ
5919	RARRES2
6038	RNASE4
6288	SAA1
6289	SAA2
6414	SELENOP
5265	SERPINA1
51156	SERPINA10
256394	SERPINA11
5267	SERPINA4
5104	SERPINA5
866	SERPINA6
6906	SERPINA7
3053	SERPIND1
710	SERPING1
6462	SHBG
6694	SPP2
7018	TF
7066	THPO
7276	TTR
7448	VTN
144423	GLT1D1
388323	GLTPD2

## Sheet: Dataset 2
ENTREZID	SYMBOL
1636	ACE
79924	ADM2
174	AFP
197	AHSG
9255	AIMP1
284	ANGPT1
285	ANGPT2
9068	ANGPTL1
51129	ANGPTL4
302	ANXA2
325	APCS
346	APOC4
350	APOH
8455	ATRN
632	BGLAP
652	BMP4
685	BTC
114899	C1QTNF3
83643	CCDC3
6360	CCL16
6364	CCL20
6351	CCL4
6352	CCL5
81494	CFHR5
5199	CFP
1116	CHI3L1
51192	CKLF
7123	CLEC3B
1314	COPA
1361	CPB2
10404	CPQ
79174	CRELD2
10491	CRTAP
1440	CSF3
1509	CTSD
51596	CUTA
3627	CXCL10
6373	CXCL11
6374	CXCL5
3576	CXCL8
4283	CXCL9
10085	EDIL3
1942	EFNA1
1956	EGFR
1991	ELANE
955	ENTPD6
2056	EPO
64167	ERAP2
11082	ESM1
2162	F13A1
2152	F3
2153	F5
2155	F7
2158	F9
54097	FAM3B
2191	FAP
355	FAS
8547	FCN3
26998	FETUB
9965	FGF19
2335	FN1
11167	FSTL1
51083	GAL
2621	GAS6
2688	GH1
2690	GHR
2821	GPI
2878	GPX3
2882	GPX7
2896	GRN
2934	GSN
1839	HBEGF
3082	HGF
3135	HLA-G
3240	HP
3250	HPR
3263	HPX
3375	IAPP
3439	IFNA1
3440	IFNA2
3455	IFNAR2
3458	IFNG
3479	IGF1
3481	IGF2
3484	IGFBP1
3485	IGFBP2
3486	IGFBP3
3488	IGFBP5
3490	IGFBP7
3586	IL10
3589	IL11
3600	IL15
53342	IL17D
3606	IL18
3557	IL1RN
59067	IL21
11009	IL24
246778	IL27
9235	IL32
3566	IL4R
3569	IL6
3574	IL7
9636	ISG15
83700	JAM3
3827	KNG1
3929	LBP
3952	LEP
3958	LGALS3
3965	LGALS9
4023	LPL
4069	LYZ
4153	MBL2
4192	MDK
4233	MET
4256	MGP
4318	MMP9
4856	NOV
10577	NPC2
4925	NUCB2
5154	PDGFA
5155	PDGFB
56034	PDGFC
80310	PDGFD
5228	PGF
5327	PLAT
5328	PLAU
5340	PLG
5444	PON1
5445	PON2
5478	PPIA
5479	PPIB
84432	PROK1
5764	PTN
5950	RBP4
5972	REN
6037	RNASE3
6291	SAA4
6447	SCG5
59342	SCPEP1
6382	SDC1
462	SERPINC1
5054	SERPINE1
5345	SERPINF2
6590	SLPI
6678	SPARC
6695	SPOCK1
10417	SPON2
6696	SPP1
6750	SST
7037	TFRC
7039	TGFA
7040	TGFB1
7042	TGFB2
7045	TGFBI
7076	TIMP1
8771	TNFRSF6B
8600	TNFSF11
8740	TNFSF14
9966	TNFSF15
27433	TOR2A
7252	TSHB
85480	TSLP
7349	UCN
79805	VASH2
1462	VCAN
7424	VEGFC
7450	VWF
6375	XCL1
64132	XYLT2
8754	ADAM9
79794	C12orf49
728568	C12orf73
60686	C14orf93
205327	C2orf69
960	CD44
2065	ERBB3
83989	FAM172A
9703	KIAA0100
80741	LY6G5C
5034	P4HB
89932	PAPLN
5157	PDGFRL
8985	PLOD3
5728	PTEN
6051	RNPEP
84651	SPINK7
136853	SSC4D
57045	TWSG1
114990	VASN
1	A1BG
173	AFM
183	AGT
213	ALB
259	AMBP
283	ANG
27329	ANGPTL3
55908	ANGPTL8
335	APOA1
336	APOA2
337	APOA4
116519	APOA5
338	APOB
341	APOC1
344	APOC2
345	APOC3
348	APOE
319	APOF
55937	APOM
420	ART4
563	AZGP1
590	BCHE
717	C2
718	C3
720	C4A
721	C4B
722	C4BPA
725	C4BPB
727	C5
729	C6
731	C8A
732	C8B
733	C8G
735	C9
6359	CCL15
6370	CCL25
922	CD5L
629	CFB
3075	CFH
3078	CFHR1
3080	CFHR2
10878	CFHR3
10877	CFHR4
78989	COLEC11
1356	CP
1369	CPN1
1370	CPN2
1401	CRP
2159	F10
2160	F11
2161	F12
2165	F13B
2147	F2
2220	FCN2
2243	FGA
2244	FGB
26291	FGF21
2266	FGG
2267	FGL1
2638	GC
2822	GPLD1
2981	GUCA2B
3026	HABP2
57817	HAMP
3083	HGFAC
3273	HRG
3373	HYAL1
3483	IGFALS
3626	INHBC
83729	INHBE
3697	ITIH1
3698	ITIH2
3699	ITIH3
3700	ITIH4
3818	KLKB1
116842	LEAP2
3950	LECT2
3953	LEPR
3990	LIPC
4018	LPA
116844	LRG1
5648	MASP1
10747	MASP2
170392	OIT3
5004	ORM1
5005	ORM2
114770	PGLYRP2
84647	PLA2G12B
5446	PON3
5624	PROC
8858	PROZ
5919	RARRES2
6038	RNASE4
6288	SAA1
6289	SAA2
6414	SELENOP
5265	SERPINA1
51156	SERPINA10
256394	SERPINA11
5267	SERPINA4
5104	SERPINA5
866	SERPINA6
6906	SERPINA7
3053	SERPIND1
710	SERPING1
6462	SHBG
6694	SPP2
7018	TF
7066	THPO
7276	TTR
7448	VTN
144423	GLT1D1
388323	GLTPD2

## Sheet: Dataset 3
SYMBOL	ENTREZID
ABI3BP	25890
EBF2	64641
GFPT2	9945
HOXC8	3224
SLC1A1	6505
ISLR	3671
EGR3	1960
XG	7499
SLC6A15	55117
PDE7B	27115
FAM198B	51313
CORO2B	10391
GXYLT2	727936
SCARA3	51435
CA12	771
MT1A	4489
KCNK2	3776
COL3A1	1281
SMIM3	85027
SRPX2	27286
EPB41L3	23136
TGFBR2	7048
ITGBL1	9358
MILR1	284021
HOXC5	3222
TIMP4	7079
EDNRA	1909
CCDC80	151887
CARD6	84674
KDELR3	11015
ITGA10	8515
AGTR1	185
PLCL2	23228
SH3D19	152503
PQLC2L	152078
NRN1	51299
PRRX1	5396
LOXL1	4016
CLDN11	5010
EN1	2019
CST3	1471
FKBP5	2289
CERCAM	51148
KCND2	3751
MFAP2	4237
HTR2A	3356
HIC1	3090
OLFML3	56944
FN1	2335
SEC16B	89866
ZNF385D	79750
FIBIN	387758
TNFAIP8L3	388121
MGST1	4257
ANGPTL1	9068
RPL22L1	200916
TRIM22	10346
IL1RL2	8808
MAP1LC3C	440738
CDKN2B	1030
SH3PXD2A	9644
CCDC102B	79839
CPM	1368
SCG2	7857
APOD	347
GGT5	2687
LAMA4	3910
OLFML2B	25903
ACTA2	59
COL5A3	50509
COL6A3	1293
CTHRC1	115908
GALNT15	117248
RAB42	115273
SLAMF8	56833
TMEM119	338773
ABCA6	23460
ABCA8	10351
ABCA9	10350
ACE	1636
ACSL1	2180
ADAMTS15	170689
ADAMTS5	11096
ANGPTL2	23452
ANKRD29	147463
AOX1	316
ARHGAP20	57569
ARHGAP6	395
ASPA	443
C1R	715
C1RL	51279
CFB	629
CHI3L1	1116
CHRDL1	91851
CLEC2B	9976
CMKLR1	1240
COL21A1	81578
CSF1	1435
CTSL	1514
CYP19A1	1588
DCLK1	9201
DIRC1	116093
ENPP2	5168
FAM20A	54757
FAXDC2	10826
FBLN1	2192
FGF7	2252
FMO2	2327
FXYD1	5348
IGFBP4	3487
IGFBP6	3489
IL1R1	3554
IL34	146433
IL6ST	3572
KCNJ15	3772
KLF9	687
LRRC32	2615
LRRK2	120892
LRRN4CL	221091
MEDAG	84935
MME	4311
NID1	4811
NPR3	4883
OSMR	9180
PCDH18	54510
PDE4DIP	9659
PDGFRA	5156
PLSCR4	57088
PPARG	5468
PPL	5493
PRRX2	51450
PTGFR	5737
PTGIS	5740
PTX3	5806
REV3L	5980
SECTM1	6398
SERPING1	710
SLC9A9	285195
SNED1	25992
SRPX	8406
SVEP1	79987
TBC1D8	11138
TGFBR3	7049
TLR3	7098
TMEM45A	55076
TNXB	7148
VIT	5212
WISP2	8839
XPNPEP2	7512
ZCCHC24	219654
ZFP36	7538
CXCL6	6372
IFI27	3429
PRG4	10216
HAS2	3037
SRGN	5552
IER3	8870
CPNE8	144402
PROCR	10544
SLC38A5	92745
LDOC1	23641
LINC01116	375295
DOCK4	9732
CBLB	868
ABCC9	10060
TENM3	55714
AK4	205
GDNF	2668
SERPINE1	5054
HSD3B7	80270
HOXA5	3202
KLHL4	56062
POLR3G	10622
DUSP6	1848
SKAP2	8935
FJX1	24147
ZNF175	7728
MPP4	58538
ARRB1	408
PPAT	5471
ETV4	2118
GABRE	2564
LIPG	9388
P4HA3	283208
FRRS1	391059
C2orf88	84281
MAK16	84549
JUN	3725
FRMD5	84978
SLC25A13	10165
LRRC8B	23507
PTP4A1	7803
HOXB6	3216
NDRG1	10397
IDS	3423
YRDC	79693
NOLC1	9221
AKR1C3	8644
TIMM22	29928
TLCD1	116238
ACADVL	37
GRPEL1	80273
DCTPP1	79077
GCSH	2653
ZFHX4-AS1	100192378
HOXA4	3201
ME2	4200
GGCT	79017
DPH2	1802
HOXA1	3198
MRPL52	122704
NOVA1	4857
KBTBD8	84541
NMNAT2	23057
FHOD1	29109
ARHGAP22	58504
DNAJC10	54431
MLKL	197259
TRAP1	10131
BLOC1S2	282991
G6PC3	92579
DOK1	1796
MDH2	4191
PHB2	11331
PMVK	10654
BCCIP	56647
HSPA9	3313
MRPL15	29088
XPOT	11260
ST6GAL2	84620
RSL1D1	26156
VDAC2	7417
NTM	50863
BZW2	28969
SUPT3H	8464
TAF13	6884
NFE4	58160
LARS	51520
CEP170	9859
SEC61B	10952
TIMM21	29090
ZMYND19	116225
MMP16	4325
TXNL4A	10907
VKORC1	79001
LYPLA1	10434
GTF2E1	2960
FXYD5	53827
SNRPF	6636
CAPN2	824
CYCS	54205
PRKD3	23683
POP1	10940
PFDN6	10471
ITGB5	3693
ARSI	340075
BAK1	578
DHODH	1723
TSPAN14	81619
KCTD16	57528
ZNF485	220992
SH2B3	10019
AK2	204
SCN7A	6332
YWHAG	7532
FMNL3	91010
BMI1	648
MALSU1	115416
OXNAD1	92106
NOL7	51406
KDM1A	23028
AREG	374
TAGLN3	29114
IFRD2	7866
POLR3D	661
TFAP4	7023
BET1	10282
ZHX1	11244
FSCN1	6624
FAM104B	90736
KLF16	83855
TUFM	7284
PSMD13	5719
OGFOD1	55239
CSTF2	1478
APEX1	328
LMAN1	3998
SURF6	6838
OXA1L	5018
AHCY	191
NRBF2	29982
EI24	9538
STX12	23673
EGR2	1959
PPM1G	5496
PER2	8864
POLR2D	5433
INO80C	125476
COQ9	57017
CCDC43	124808
RAP2B	5912
TMEM208	29100
NUP85	79902
LSM12	124801
OPCML	4978
FSTL3	10272
SNX25	83891
PDLIM5	10611
TAGLN	6876
NUAK1	9891
GDF15	9518
UCHL1	7345
LINC01133	100505633
RASGEF1B	153020
AVEN	57099
TGFB3	7043
APOL1	8542
GATA6	2627
KCNMA1	3778
PGM1	5236
APCDD1	147495
CD14	929
CD37	951
CD53	963
HPGDS	27306
LAPTM5	7805
NCF2	4688
PILRA	29992
RNASE6	6039
SLC11A1	6556
SPP1	6696
TM4SF18	116441
ACP5	54
ADAP2	55803
ARRB2	409
C1QC	714
CCL2	6347
CD163	9332
CD4	920
CD74	972
CD84	8832
COL4A1	1282
CYP27A1	1593
EMCN	51705
FAM49A	81553
FOSB	2354
FUCA1	2517
HLA-DPA1	3113
LYZ	4069
MMD	23531
MS4A7	58475
MSR1	4481
NID2	22795
PLBD1	79887
PLEK	5341
PTGS2	5743
SLAMF7	57823
STEAP2	261729
VWF	7450
ZNF385A	25946
ARG2	384
C3AR1	719
C5orf46	389336
CD40	958
CPNE2	221184
CPVL	54504
CRISPLD2	83716
FERMT3	83706
GABBR1	2550
HAVCR2	84868
HBEGF	1839
HMCN1	83872
HTR2B	3357
IL10RA	3587
IVNS1ABP	10625
JAKMIP2	9832
KCNMB1	3779
KMO	8564
MAFB	9935
MBOAT1	154141
MDK	4192
MMP3	4314
MS4A4A	51338
MYH15	22989
PHC1	1911
PIM1	5292
RNF152	220441
S100A9	6280
SMOX	54498
SPOCD1	90853
ST14	6768
TMEM51	55092
WSB1	26118
XAGE3	170626
ABCA1	19
ABCA10	10349
ADAMTS7	11173
ADCY3	109
AMOT	154796
ANG	283
APBB1IP	54518
B3GNT2	10678
BCL3	602
BMPER	168667
BST2	684
BTK	695
C1QTNF1	114897
C2	717
CAMK1D	57118
CEBPA	1050
CNTN1	1272
CPD	1362
DTNA	1837
EBF1	1879
EMX2OS	196047
EPAS1	2034
EPHX1	2052
EVI2A	2123
FAM174B	400451
FGF10	2255
GAB2	9846
GCH1	2643
GLDN	342035
GPC4	2239
HLA-E	3133
HSD11B1	3290
ICAM1	3383
IFIH1	64135
IL13RA1	3597
IL18	3606
ITGA7	3679
ITGA8	8516
ITIH5	80760
MAN1C1	57134
MANSC1	54682
MAOB	4129
MYLIP	29116
NAMPT	10135
NFKBIA	4792
NSUN6	221078
NTN4	59277
P2RX7	5027
PCDHB16	57717
PCDHB6	56130
PCSK5	5125
PM20D2	135293
PMP22	5376
PRNP	5621
PTPRG	5793
RARRES1	5918
RARRES3	5920
SCG5	6447
SHC2	25759
SLC39A8	64116
SLC40A1	30061
SLCO3A1	28232
SMPDL3A	10924
SNX29	92017
SOD2	6648
SOS1	6654
SPRY1	10252
STOM	2040
SVIL	6840
TAPBPL	55080
TCF7L1	83439
THBD	7056
TMEM30B	161291
TNMD	64102
WNT2	7472
YME1L1	10730
ZFP36L2	678
ABLIM3	22885
ADD3	120
ADRA2A	150
AHNAK2	113146
AK5	26289
ANKRD35	148741
ARRDC4	91947
BTBD8	284697
C9orf92	100129385
CC2D2A	57545
CD109	135228
CDC42EP5	148170
CHST2	9435
CLEC4A	50856
COL5A2	1290
COLEC12	81035
CRTAP	10491
CTF1	1489
CYP1B1	1545
DNAH1	25981
EFCAB1	79645
FAP	2191
FAT4	79633
GPM6B	2824
HRH1	3269
HTRA1	5654
IL17RE	132014
LGALS3	3958
NFKBIL1	4795
PAMR1	25891
PCBP3	54039
PCDHB10	56126
PCDHGB2	56103
PCDHGB3	56102
PENK	5179
PLEKHA4	57664
PPM1M	132160
PRPH2	5961
RASL12	51285
RNF112	7732
SASH1	23328
SERPINF1	5176
SESN3	143686
SH3PXD2B	285590
SIAE	54414
SLC17A5	26503
SSPN	8082
STON1-GTF2A1L	286749
TCEA3	6920
THBS2	7058
TIMP1	7076
TNS1	7145
TRAM2	9697
TRNP1	388610
WIPI1	55062
YPEL4	219539
ZDHHC1	29800
ZSCAN23	222696
C1QTNF7	114905
ECM2	1842
OMD	4958
WDR64	128025
